# Supplementary material for: Efficacy of Xinbao pill on chronic heart failure: Study protocol of a multicenter, randomized, double-blind, placebo-controlled trial
Source: Front Pharmacol. 2022 Oct 25;13:1058799. doi: 10.3389/fphar.2022.1058799 (PMC9640989; doi:10.3389/fphar.2022.1058799)
Supplement: Supplementary file 1 [file Table1.XLSX]

## Sheet: Sheet1
Primary symptoms	Scoring criteria	Score
Palpitation	No palpitation	0		重
	No palpitations at rest, but palpitations may occur with general physical activity	2
	Palpitations during mild physical activity	4
	Palpitations also occur at rest	6
Chest tightness and shortness of breath	No chest tightness and shortness of breath	0
	Asymptomatic at rest, may appear after moderate physical activity	2
	Asymptomatic at rest, symptoms appear after light physical activity	4
	Symptoms occur at rest	6
Weakness	No weakness	0
	Occurs after moderate physical activity	2
	Occurs after light physical activity	4
	Symptoms at rest	6
Swelling of the lower limbs	No swelling of the lower limbs	0
	Finger trap oedema below the ankle	2
	Finger trap oedema of the tibia	4
	Finger trap oedema of the knee	6
Cold body and limbs	No cold body and limbs	0
	Fear of cold	2
	Cool limbs	4
	Coldness of the extremitirs	6
Low urination	Urine volume greater than 1000ml per day	0
	Urine volume less than 1000ml per day	2
	Urine volume less than 800ml per day	4
	Urine volume less than 600ml per day	6
Bloating in the abdomen	No bloating in the abdomen	0
	Occasional	2
	Frequently	4
	Continuous	6
